# Supplementary material for: Natural Products Diversity in Plant-Insect Interaction between Tithonia diversifolia (Asteraceae) and Chlosyne lacinia (Nymphalidae)
Source: Molecules. 2019 Aug 28;24(17):3118. doi: 10.3390/molecules24173118 (PMC6749194; doi:10.3390/molecules24173118)
Supplement: Supplementary file 1 [file molecules-24-03118-s001.zip]

Archive with 10 entries (7 files):
- supplementary/
- supplementary/Suppl. Material Natural products diversity Td e Cl (11-02-19).docx
- __MACOSX/
- __MACOSX/supplementary/
- __MACOSX/supplementary/._Suppl. Material Natural products diversity Td e Cl (11-02-19).docx
- supplementary/Figure S1.pdf
- __MACOSX/supplementary/._Figure S1.pdf
- supplementary/Figure S2.pdf
- __MACOSX/supplementary/._Figure S2.pdf
- __MACOSX/._supplementary
